# Supplementary material for: The Amyloid Region of Hfq Riboregulator Promotes DsrA:rpoS RNAs Annealing
Source: Biology (Basel). 2021 Sep 12;10(9):900. doi: 10.3390/biology10090900 (PMC8468756; doi:10.3390/biology10090900)
Supplement: Supplementary file 1 [file biology-10-00900-s001.zip]

Archive with 1 entries (1 files):
- biology-1355871-supplementary.pdf
